# Supplementary material for: Ipriflavone ameliorates intervertebral disc degeneration by inhibiting osteoporosis of vertebral body and pyroptosis of the nucleus pulposus in instability of lumbar spine and diabetic mice
Source: Front Bioeng Biotechnol. 2025 Aug 5;13:1639117. doi: 10.3389/fbioe.2025.1639117 (PMC12361155; doi:10.3389/fbioe.2025.1639117)
Supplement: Supplementary file 1 [file Table2.xlsx]

## Sheet: Sheet1
编号	Sham	ILS	STZ	ILS+STZ	ILS+STZ+IP
1	4.49	5.05	12.14	14.32	6.01
2	4.62	5.11	11.75	14.48	6.13
3	4.51	5.31	11.59	13.95	5.98
4	4.64	5.04	11.95	13.82	6.04
5	4.57	5.15	12.11	14.24	6.12
6	4.59	4.88	11.53	14.17	6.15
7	4.61	5.08	12.35	14.06	6
8	4.55	5.26	11.74	14.74	6.1
9	4.54	4.91	11.92	14.13	6.06
10	4.52	5.09	12.02	14.31	6.11
11	4.63	5.18	11.5	13.79	6.03
12	4.6	5.03	12.09	14.2	6.02
