# Supplementary material for: Ipriflavone ameliorates intervertebral disc degeneration by inhibiting osteoporosis of vertebral body and pyroptosis of the nucleus pulposus in instability of lumbar spine and diabetic mice
Source: Front Bioeng Biotechnol. 2025 Aug 5;13:1639117. doi: 10.3389/fbioe.2025.1639117 (PMC12361155; doi:10.3389/fbioe.2025.1639117)
Supplement: Supplementary file 2 [file Table1.xlsx]

## Sheet: EP-μCT
	PON(CL)	PO.V(TOT)(MM2)	PO(OP)(%)
SHAM1	42	0.1902	16.5183
2	39	0.1799	13.3639
3	53	0.192	15.772
4	49	0.101	19.908
5	69	0.2749	12.807
6	24	0.349	23.3016
ILS1	38	0.8819	21.399
2	48	0.7875	49.705
3	30	0.186	33.9394
4	25	0.3069	32.0277
5	6	0.1945	25.9276
6	15	0.5637	18.2563
STZ1	8	0.6003	28.4936
2	29	0.7686	14.6769
3	23	0.2286	26.706
4	41	0.5254	23.326
5	21	0.3303	29.9136
6	41	0.4847	27.2792
ILS1	9	0.9774	57.6482
2	10	0.79	60.9037
3	8	0.8356	12.5111
4	14	0.9358	53.1214
5	13	0.156	42.5688
6	6	0.9547	32.1953
IP	42	0.1938	14.5052
2	36	0.3286	26.9289
3	52	0.4978	21.3222
4	56	0.1576	25.6574
5	12	0.1243	14.9423
6	58	0.2163	19.0811

## Sheet: 椎体-μCT
	BMD	BV/TV	SMI	TB.N	TBSP
sham	317	24.2	0.61	3.58	0.21
	319	18.5	0.87	3.21	0.26
	321	19.2	1.52	3.42	0.25
	311	22.3	1.03	3.8	0.24
	331	24.2	0.41	3.54	0.27
	317	22.6	1.14	3.91	0.22
ILS	219	12.2	1.68	2.47	0.3
	225	14.5	1.08	2.77	0.26
	294	19.8	1.46	3.34	0.24
	271	10.1	1.3	3.05	0.27
	186	20.5	2.36	1.5	0.34
	226	12.3	1.79	2.91	0.32
STZ	258	15.66	1.67	2.56	0.33
	234	12.82	1.82	2.35	0.23
	225	15.88	1.89	2.23	0.28
	320	24.7	0.55	3.85	0.29
	228	11.5	1.95	2.4	0.27
	269	17.98	1.19	3.12	0.35
I+S	195	8.99	1.88	2.05	0.41
	242	13.49	2.64	2.85	0.33
	170	15.39	1.62	1.72	0.26
	158	5.35	2.04	2.04	0.31
	238	12.08	2.92	2.5	0.39
	204	6.95	1.74	1.24	0.33
IP	326	17.86	1.41	3.09	0.29
	278	17.31	1.58	2.99	0.27
	281	18.29	1.43	3.22	0.27
	312	18.44	1.35	3.79	0.24
	286	17.93	1.5	3.38	0.23
	292	19.49	1.3	3.48	0.26

## Sheet: DHI
	A(μm)	B(μm)	C(mm)	D(mm)	DHI
sham	493.119	493.324	3.066	2.995	0.162753
	260.008	333.667	2.878	2.833	0.103953
	299.315	367.707	2.668	2.959	0.11854
	304.837	367.598	3.084	3.102	0.108703
	269.123	313.803	2.932	2.914	0.0997137
	322.893	430.452	2.896	2.995	0.127881
ILS	281.532	287.465	3.004	2.977	0.0951341
	207.96	313.803	2.968	3.004	0.0873682
	270.315	296.007	2.896	2.986	0.0962805
	278.084	349.666	3.03	3.093	0.102523
	296.007	341.172	3.004	3.084	0.104661
	268.974	331.856	3.158	3.229	0.0940708
STZ	280.244	358.632	3.048	3.075	0.10434
	286.905	358.632	2.995	3.03	0.107143
	251.202	322.893	2.936	2.887	0.0985909
	260.008	305.364	3.057	2.941	0.0942601
	235.853	296.414	3.013	3.022	0.0881967
	286.905	331.856	3.102	3.129	0.0993036
I+S	206.408	322.893	3.264	3.21	0.081758
	260.008	242.076	3.592	3.183	0.0741083
	197.451	322.769	3.12	3.183	0.0825353
	206.408	331.856	2.986	3.057	0.0890723
	190.193	246.046	3.048	3.157	0.0703044
	215.366	314.315	3.048	3.113	0.0859732
IP	312.94	306.571	2.775	3.12	0.105091
	320.495	364.969	2.811	3.21	0.113846
	299.084	322.893	3.01	3.017	0.103198
	280.076	313.803	3.237	3.255	0.0914786
	331.007	349.781	3.246	3.299	0.104017
	340.162	331.026	3.21	2.56	0.116324

## Sheet: 组化
	AD4-IOD	Area-μm2			MMP13-IOD	Area-μm2			AGG-IOD	Area-μm2			col2-IOD	Area-μm2		runx2-IOD	Area-μm2		osx-IOD	Area-μm2
SHAM1	151	3985	37892.1	SHAM1	232.248	2173	106879	SHAM1			244614	SHAM1			205346			98879.1			76891.8
2			97651.3	2			147651	2			264213	2			186572			54512.5			43157.5
3			109615	3			86515.1	3			281542	3			251718			89515.4			98957.1
4			61152.2	4			77461.2	4			361214	4			227613			124251			107013
5			35412.6	5			61514.3	5			261156	5			167752			102014			50120.7
6			93261.5	6			101241	6			184163	6			267942			118412			80115.4
ILS1	494.698	2536	195070	ILS1	316.8	5527	181210	ILS1			161543	ILS1			80754.4			146213			140284
2			101246	2			161742	2			180241	2			90118.7			164124			81051.6
3			237155	3			241211	3			161842	3			124020			182422			180972
4			304514	4			298184	4			144246	4			167474			200542			91651.8
5			416327	5			364615	5			102492	5			134125			224351			110542
6			265215	6			401625	6			176482	6			184219			253572			166164
STZ1	459	4706	97535.1	STZ1	256.8	3697	69461.7	STZ1			216742	STZ1			194764			105432			101605
2			177483	2			161542	2			197488	2			201624			117186			123051
3			161216	3			188461	3			187475	3			105973			241053			98971.7
4			132861	4			232415	4			187617	4			183260			140165			186142
5			204211	5			240153	5			91754.5	5			91242.2			175102			161724
6			132682	6			194862	6			104842	6			112492			99818.1			105241
I+D1	981.97	2159	454826	O+D1	191	5527	334557	I+D1			105461	I+D1			52163.7			298915			267412
2			514921	2			405411	2			51642.2	2			66164.2			310543			350621
3			361515	3			301241	3			64987.1	3			98712.1			258716			220516
4			381451	4			280011	4			69898.7	4			127416			281821			251613
5			412016	5			310247	5			61481.8	5			59105.7			341822			220234
6			381214	6			266514	6			108162	6			76689.1			247184			190716
IP	532.697	4962	107355	IP	354.998	2184	162545	IP			267415	IP			187574			163412			164081
2			116623	2			151421	2			301816	2			201014			80421.1			71924.1
3			96265.1	3			63152.3	3			291644	3			172162			94052.8			89341.2
4			107122	4			70164.8	4			202462	4			186142			110671			99941.6
5			174424	5			97581.8	5			167482	5			238182			163013			167192
6			82431.5	6			76181.7	6			160779	6			163732			71162.5			150362

## Sheet: 椎间盘评分
	IVD4-12	AF2-6	NP2-6			IVD	AF	NP	最终	IVDD					AF
SHAM1	4	2	2			6	2	4		6	12	10	12	8	2	7	7	6	4
2	6	3	3			6	2	4		6	10	9	11	7	2	6	5	6	4
3	7	3	4			5	2	3		5	9	9	10	6	2	5	4	6	3
4	5	2	3			5	1	2		5	9	8	10	6	1	4	3	5	3
5	6	2	4			4	3	2		4	8	7	9	5	3	4	3	5	2
6	4	2	2			4	3	2		4	7	7	12	5	3	3	3	4	2
ILS1	7	3	4			12	7	6		NP
2	5	2	3			10	6	5		4	6	5	6	4
3	8	4	4			9	5	4		4	5	5	6	3
4	6	3	3			9	4	4		3	4	4	6	3
5	10	5	5			8	4	4		2	4	4	5	3
6	8	5	3			7	3	3		2	4	3	5	4
STZ1	5	2	3			10	7	5		2	3	4	4	2
2	4	2	2			9	5	5
3	11	5	6			9	4	4
4	8	3	5			8	3	4
5	8	5	3			7	3	3
6	9	4	5			7	3	4
ILS1	15	6	6			12	6	6
2	14	6	5			11	6	6
3	9	4	5			10	6	6
4	14	5	6			10	5	5
5	12	4	6			9	5	5
6	8	5	3			12	4	4
IP	4	2	2			8	4	4
2	7	3	4			7	4	3
3	8	4	4			6	3	3
4	5	3	2			6	3	3
5	5	2	3			5	2	4
6	6	3	3			5	2	2

## Sheet: WB
β-action	1	28028.8
	2	31505.1
	3	30648.1
	4	31531
	5	31665.9
					ASC/β-action		n=3
ASC	1	22589.9			0.805953		0.81	0.63	0.67
	2	30031.9			0.953236		0.95	0.81	0.94
	3	29108.6			0.949768		0.95	0.83	0.96
	4	32480.7			1.03012		1.03	0.21	0.97
	5	17600.9			0.55583		0.56	0.62	0.51
					caspase-1/β-action
caspase-1	1	13398.3			0.478017		0.48	0.58	0.53
	2	24329.3			0.772233		0.77	0.84	0.72
	3	22866.7			0.746107		0.75	0.69	0.83
	4	30725.8			0.974464		0.97	1.12	0.96
	5	13620.6			0.430133		0.43	0.59	0.55
					NLRP3/β-action
NLRP3	1	12340.9			0.440291		0.44	0.49	0.53
	2	23247			0.737878		0.74	0.69	0.72
	3	21335.7			0.69615		0.7	0.76	0.68
	4	24926.4			0.790537		0.79	0.98	1.07
	5	17001.6			0.536907		0.54	0.57	0.49
β-action	1	23195.6
	2	27523.6
	3	26024.1
	4	26259.9
	5	30302.2
					N-GSDMD/β-action
N-GSDMD	1	17419.9			0.751		0.751	0.577	0.627
	2	32642.9			1.186		1.186	1.225	1.231
	3	28444.3			1.093		1.093	1.105	1.094
	4	34899.4			1.329		1.329	1.451	1.433
	5	21878.2			0.722		0.722	0.671	0.651
	1=Sham
	2=ILS
	3=STZ
	4-ILS+STZ
	5=ILS+STZ+IP

## Sheet: Trap
SHAM1 IVD-N.Trap+osteoclast	16	CrEP-N.Trap+osteoclast	9	CaEP-N.Trap+osteoclast	7
2	14		6		8
3	18		9		9
4	24		12		12
5	26		12		14
6	19		9		10
OVX1	52		25		27
2	51		26		25
3	48		24		24
4	26		13		13
5	40		22		18
6	36		10		14
STZ1	24		18		18
2	42		20		22
3	38		18		20
4	36		20		16
5	22		12		10
6	40		22		18
O+D1	44		20		22
2	36		18		18
3	58		29		29
4	80		36		44
5	66		36		30
6	74		34		40
IP	24		12		12
2	19		10		9
3	24		11		13
4	36		16		20
5	14		7		7
6	18		9		9

## Sheet: 血糖体重
n=10	sham												ILS												STZ													I+S
per	18.35	19.22	17.51	18.51	19.01	17.66	17.81	17.81	19.25	18.93	17.69	18.21	19.04	18.91	18.24	18.11	18.61	19.13	18.79	17.61	18.25	18.81	19.12	18.79	19.22	18.57	18.13	19.22	18.17	18.11	18.56	18.62	17.62	17.66	18.21	18.27		18.21	18.33	19.22	17.55	18.67	18.21	17.77	19.21	18.81	17.62	18.33	18.59
0	20.81	19.49	18.11	19.42	20.03	18.39	19.21	18.44	19.47	19.03	18.79	19.11	20.12	20.82	19.07	19.95	19.45	21.03	19.48	18.66	21.47	20.64	20.53	19.59	20.88	19.03	19.21	20.06	18.42	18.69	19.13	19.92	18.89	18.69	19.33	19.03		19.55	19.15	20.03	18.03	19.33	18.77	18.21	19.57	19.55	18.13	19.19	19.03
2	21.22	20.01	20.83	19.89	21.42	21.88	21.03	21.43	20.12	21.46	20.11	20.42	22.09	23.69	21.32	21.59	21.37	22.43	20.76	21.98	22.31	22.79	22.06	21.88	20.11	19.25	18.33	20.35	19.04	19.13	20.35	20.57	19.77	19.46	19.62	19.34		20.05	19.67	21.11	19.68	20.21	19.36	19.58	20.66	20.68	19.25	20.04	20.11
4	21.89	22.7	21.51	20.21	22.63	22.81	22.68	22.05	21.55	22.78	21.89	22.03	23.77	24.61	24.18	23.69	23.18	23.57	22.61	24.13	23.67	23.84	23.87	23.15	20.68	20.04	19.25	21.57	20.79	20.57	20.17	20.21	18.73	19.72	20.05	20.31		21.13	20.74	22.06	20.77	21.68	21.11	21.11	21.79	22.01	19.68	21.17	21.06
6	22.32	24.31	23.47	22.31	23.51	23.62	23.31	22.98	22.51	24.52	22.71	23.74	24.41	25.02	25.33	24.69	24.52	25.31	24.73	25.38	24.59	24.79	25.15	24.93	21.59	20.77	20.78	21.79	21.44	21.14	21.55	21.69	20.03	20.69	21.15	20.07		22.33	21.66	22.89	22.21	22.46	21.35	21.15	22.83	23.25	20.61	22.27	22.16
8	24.01	25.14	25.32	24.53	23.87	24.77	25.32	23.69	24.52	23.79	23.82	24.33	26.58	25.51	26.71	26.51	25.38	26.33	25.66	26.27	25.38	25.92	26.17	26.14	22.07	21.26	21.22	22.07	21.36	22.37	22.04	21.77	21.79	21.77	21.88	21.69		23.06	22.59	24.04	23.69	23.61	22.57	22.42	23.91	23.81	22.27	23.61	23.22
																Blood glucouse (mmol/L) (8nd week)
															group	SHAM	ILS	STZ	I+S	IP
																5.02	6.42	19.72	25.21	8.33
																5.23	6.27	21.04	23.79	7.91
																5.51	6.61	18.95	24.05	8.42
																5.07	6.21	19.77	23.89	7.92
																5.22	5.88	20.11	24.15	8.05
																4.91	6.71	18.66	24.11	8.21
																4.93	5.89	19.51	24.51	8.44
																5.11	6.68	19.52	23.77	8
																5.12	5.31	19.39	24.11	8.21
																5.37	6.09	20.55	23.64	8.11
																5.33	6.17	20.95	25.21	8.19
																5.19	5.99	19.79	26.11	7.93
																Blood insulin levels(μIU/ml)
															group	SHAM	ILS	STZ	I+S	IP
																41.11	39.52	26.11	24.66	34.09
																40.92	42.11	25.93	23.21	35.37
																39.89	40.49	26.81	24.52	33.61
																43.01	36.91	25.23	22.03	34.09
																38.99	38.04	24.81	25.87	35.14
																39.51	41.35	24.97	23.61	33.82
																43.06	41.97	25.88	25.18	35.21
																39.91	39.62	26.06	24.11	33.92
																41.03	40.41	27.51	26.09	32.94
																39.37	35.11	26.72	23.15	33.79
																41.05	42.04	25.18	21.32	36.37
																39.41	38.49	26.41	22.57	35.16

## Sheet: PCR
	NLRP3	caspase-1	ASC	N-GSD	(N-GSD)
Sham	1	1	1	1	CT值
Sham	1	1	1	1
Sham	1	1	1	1
Sham	1	1	1	1
Sham	1	1	1	1
Sham	1	1	1	1
ILS	3.888	1.809	3.952	5.077	2.344
ILS	3.905	2.383	4.243	5.571	2.478
ILS	4.296	2.811	3.622	5.732	2.519
ILS	4.133	1.397	4.583	4.847	2.277
ILS	4.066	3.004	3.135	5.78	2.531
ILS	4.213	1.196	5.065	6.139	2.618
STZ	4.977	1.937	5.786	4.031	2.011
STZ	3.623	2.074	4.375	4.326	2.113
STZ	4.211	1.837	5.435	4.649	2.217
STZ	4.689	2.142	4.728	4.717	2.238
STZ	3.217	1.898	5.774	4.624	2.209
STZ	5.083	2.012	4.388	4.522	2.177
I+S	6.212	4.184	7.322	8.106	3.019
I+S	6.788	5.016	5.998	8.664	3.115
I+S	5.866	5.234	7.601	7.553	2.917
I+S	7.134	3.966	7.679	8.671	3.121
I+S	5.971	4.237	7.939	8.061	3.011
I+S	7.029	4.963	8.821	7.637	2.933
IP	1.723	1.179	2.063	2.163	1.113
IP	2.477	1.533	2.415	2.007	1.005
IP	2.333	1.263	1.986	1.996	0.997
IP	1.866	1.377	1.75	1.862	0.897
IP	2.714	1.425	1.611	1.971	0.979
IP	1.488	1.623	2.007	2.176	1.122
